# Supplementary material for: Leukocyte DNA methylation in Alzheimer´s disease associated genes: replication of findings from neuronal cells
Source: Epigenetics. 2022 Dec 26;18(1):2158285. doi: 10.1080/15592294.2022.2158285 (PMC9980709; doi:10.1080/15592294.2022.2158285)
Supplement: Supplemental Material [file KEPI_A_2158285_SM7832.zip]

Archive with 3 entries (2 files):
- supplement/
- supplement/Supplementary section_r1.docx
- supplement/Supplementary tables_r1.xlsx
