# Supplementary material for: Leukocyte DNA methylation in Alzheimer´s disease associated genes: replication of findings from neuronal cells
Source: Epigenetics. 2022 Dec 26;18(1):2158285. doi: 10.1080/15592294.2022.2158285 (PMC9980709; doi:10.1080/15592294.2022.2158285)
Supplement: Supplemental Material [file KEPI_A_2158285_SM7832.zip › supplement/Supplementary tables_r1.xlsx]

## Sheet: S1) N CpG sites
Table S1) Number of CpG sites present on the 450K and EPIC array, and number of sites remaining after QC on each array and on both arrays
	CpG sites on chip		CpG sites remaining after QC			CpG sites in Yu et al.1
	450K	EPIC	450K	EPIC	450K+EPIC
BIN1	102	185	68	183	59	95
HLA-DRB5	172	167	14	166	12	48
SORL1	75	161	51	161	47	69
SLC24A4	68	187	53	187	48	62
ABCA7	274	360	215	359	202	255
1Yu L, Chibnik LB, Srivastava GP, Pochet N, Yang J, Xu J, et al. Association of Brain DNA Methylation in SORL1, ABCA7, HLA-DRB5, SLC24A4, and BIN1 With Pathological Diagnosis of Alzheimer Disease. JAMA Neurol. 2015;72(1):15-24.

## Sheet: S2a) BIN1
Table S2a) Regression results for each CpG site in BIN1 in relation to dementia and AD, in the full sample and within disease discordant twin pairs
CpG info				Dementia							Alzheimer's disease
				Total sample			Co-twin control				Total sample			Co-twin control
CpG	CHR	MAPINFO		Beta	Se	P-value	Beta	Se	P-value		Beta	Se	P-value	Beta	Se	P-value
cg04330126	2	127727905		0.231445	0.193248	0.23105	-0.340787	0.354097	0.335843		-0.0382865	0.248313	0.877463	-0.971102	0.509919	0.056855
cg20663365	2	127729097		0.0271294	0.118915	0.819537	-0.200657	0.278469	0.471171		0.0532245	0.134349	0.691982	0.0845477	0.36743	0.81801
cg08687025	2	127729123		0.0111263	0.132132	0.932893	-0.247602	0.283761	0.382897		0.037898	0.146902	0.796421	0.0127471	0.370364	0.972544
cg22669787	2	127729597		-0.160786	0.234151	0.492287	-0.286148	0.308134	0.35307		-0.311579	0.267422	0.243971	-0.383049	0.375159	0.30724
cg17214616	2	127729681		-0.262642	0.440207	0.550753	0.268471	0.48891	0.582922		-0.448089	0.472336	0.342791	0.486248	0.584667	0.405597
cg11527373	2	127729760		0.159348	0.291104	0.58411	0.970678	0.479862	0.0430911		0.0758346	0.334788	0.820801	1.59207	0.646051	0.0137281
cg15442262	2	127729904		-0.284219	0.254175	0.263481	-0.00491276	0.405533	0.990334		-0.350282	0.297807	0.239514	0.365243	0.474949	0.441884
cg22009500	2	127729962		-0.177742	0.151939	0.242071	-0.37485	0.290029	0.196198		-0.0977147	0.177453	0.581873	0.149751	0.357715	0.675484
cg11657043	2	127734511		-0.201015	0.159252	0.20686	0.0017834	0.264065	0.994611		-0.259205	0.205228	0.206585	0.0754841	0.333674	0.82103
cg02767024	2	127734676		0.169209	0.280472	0.546309	0.181591	0.464885	0.696082		0.298802	0.350896	0.394469	-0.0542905	0.54892	0.921214
cg06006907	2	127734952		0.3514	0.21296	0.0989271	0.293682	0.434527	0.499126		0.239851	0.268744	0.372131	0.0820603	0.518988	0.874365
cg22762545	2	127774099		0.0539509	0.172845	0.754939	-0.0219129	0.305087	0.942741		0.0591099	0.204293	0.772322	0.402763	0.432465	0.351689
cg26829670	2	127780459		0.219732	0.17162	0.200426	-0.145256	0.371332	0.695667		0.184932	0.212674	0.384541	0.0956729	0.506908	0.850298
cg19590598	2	127782813		-0.02373	0.157616	0.880326	-0.0516495	0.308164	0.866895		0.0374109	0.181415	0.836621	0.15203	0.390051	0.696707
cg03766620	2	127783082		-0.529757	0.149533	0.000395974	0.0295857	0.269	0.912422		-0.701706	0.189993	0.000221341	0.0792463	0.396263	0.841493
cg22830113	2	127783168		-1.09594	0.409234	0.00740569	-0.553883	0.54007	0.305091		-1.20163	0.454009	0.00812804	-0.494147	0.550631	0.369495
cg09006514	2	127800616		0.195579	0.311467	0.530049	0.297672	0.490378	0.543834		0.212216	0.33723	0.529158	0.452355	0.649947	0.486437
cg22883290	2	127800646		0.101929	0.433748	0.814212	-0.291691	0.703875	0.678576		0.0254545	0.509755	0.960174	-1.22239	0.827564	0.13965
cg05942551	2	127801137		0.0868837	0.228635	0.703938	-0.42578	0.371671	0.251968		0.0123418	0.283895	0.965324	-0.766138	0.520959	0.141391
cg00824156	2	127801271		0.0204492	0.200697	0.918844	-0.150281	0.349289	0.667015		0.0546035	0.243345	0.822456	-0.029061	0.483085	0.95203
cg02116471	2	127805855		-0.750583	0.354625	0.0342977	-0.0410427	0.735292	0.955487		-0.714169	0.429408	0.0962831	0.279178	0.880769	0.751266
cg18981277	2	127805910		0.391685	0.257078	0.127608	0.686709	0.474789	0.14808		0.154022	0.304235	0.612674	0.573057	0.60985	0.347387
cg22376361	2	127815133		-0.0497108	0.182753	0.785613	-0.591075	0.383195	0.122954		0.00877483	0.218962	0.968034	-0.630509	0.569003	0.267822
cg06912356	2	127815206		-0.00377698	0.403582	0.992533	-0.204864	0.613937	0.738614		-0.350105	0.441015	0.427275	0.233534	0.761545	0.759103
cg05603944	2	127817030		-0.00439701	0.232541	0.984914	0.330313	0.453388	0.466281		-0.220943	0.271635	0.415999	-0.0553729	0.615573	0.928324
cg15356320	2	127818000		0.279483	0.284345	0.325656	-0.24089	0.422272	0.568365		0.362072	0.321126	0.259529	-0.44676	0.48197	0.353955
cg08663425	2	127818046		0.182504	0.173985	0.294196	-0.123493	0.34259	0.718496		0.255276	0.208866	0.221633	-0.190972	0.473746	0.686866
cg13293246	2	127818101		0.0681851	0.242133	0.778249	-0.254843	0.405346	0.529542		0.156002	0.296461	0.598739	-0.264884	0.512103	0.604983
cg10846328	2	127818131		-0.131076	0.305605	0.667991	-0.261753	0.410032	0.52323		-0.443897	0.33302	0.18255	-0.285347	0.464916	0.539373
cg21427464	2	127818226		0.0648785	0.182235	0.721829	0.0147308	0.357224	0.967107		0.15833	0.220272	0.472268	0.591414	0.480022	0.217929
cg24750513	2	127819455		0.133351	0.177089	0.45144	0.0346979	0.339014	0.918479		0.0964351	0.194025	0.619173	0.108842	0.465471	0.815116
cg05842548	2	127821711		0.339394	0.335186	0.311274	0.52895	0.626305	0.398358		0.365914	0.399561	0.359776	0.29889	0.821855	0.716099
cg06021088	2	127822551		0.0853097	0.211797	0.687103	0.429301	0.388004	0.268539		-0.0927704	0.233141	0.690693	0.268353	0.460283	0.559881
cg26467631	2	127826083		0.0257236	0.230534	0.911154	-0.00579409	0.423841	0.989093		-0.104517	0.272254	0.701055	0.0166827	0.483939	0.9725
cg05157961	2	127826149		-0.0282838	0.177752	0.873575	-0.185696	0.346916	0.592459		0.0835018	0.211559	0.693066	-0.362632	0.434466	0.403909
cg27405400	2	127839539		0.142677	0.372783	0.701916	0.0432247	0.584186	0.941017		0.557316	0.409313	0.173328	1.03222	0.7329	0.15901
cg02887598	2	127841945		-0.00891946	0.0480416	0.85271	0.0409517	0.156237	0.793234		-0.0428435	0.0553159	0.438621	0.00714149	0.168769	0.966247
cg17531430	2	127861092		-0.00948876	0.322337	0.976516	0.350994	0.545971	0.520302		-0.27065	0.371329	0.466083	0.146234	0.664178	0.825737
cg00436254	2	127862614		0.321773	0.301882	0.286475	-0.312604	0.576909	0.587915		0.320436	0.384531	0.404666	-0.0402675	0.627533	0.948836
cg23667267	2	127864762		-0.240025	0.320514	0.453933	0.396199	0.440219	0.368118		-0.0734792	0.343327	0.830531	0.55837	0.502023	0.266035
cg10353870	2	127864778		-0.80503	0.245055	0.00101949	-0.366736	0.372561	0.324935		-0.970745	0.29488	0.000994767	-0.145584	0.438113	0.739665
cg22364819	2	127864926		-0.240326	0.455396	0.597687	-0.127455	0.534993	0.811698		-0.181244	0.482586	0.707238	0.0979987	0.57361	0.864345
cg23599640	2	127864941		0.133637	0.350326	0.702858	0.539039	0.456679	0.237863		-0.257906	0.400096	0.51918	0.706438	0.519286	0.173702
cg14478610	2	127864964		-0.447888	0.229395	0.0508816	-0.319123	0.355127	0.368856		-0.621579	0.284936	0.0291487	-0.118299	0.390207	0.76176
cg07774478	2	127865245		-0.290321	0.361043	0.421329	-0.578557	0.580939	0.319299		-0.314796	0.406998	0.439251	-0.29659	0.685802	0.665398
cg02161262	2	127865248		-0.645392	0.211838	0.00231427	-0.364496	0.351066	0.299151		-0.62389	0.242274	0.01002	-0.227636	0.384055	0.55337
cg25228746	2	127865379		-0.0165451	0.104156	0.873788	-0.243876	0.247075	0.323616		-0.0590678	0.126073	0.639413	-0.292846	0.337468	0.385518
cg08168897	2	127865431		-0.0837278	0.182547	0.646474	0.0632531	0.339271	0.852101		-0.169709	0.213794	0.427315	-0.298904	0.445822	0.502567
cg11902543	2	127901882		0.0916737	0.210072	0.662552	0.388489	0.436256	0.373193		0.198379	0.246476	0.420898	1.02232	0.627989	0.103539
cg05033701	2	127904972		0.632784	0.355102	0.0747524	0.776911	0.525605	0.139374		0.643579	0.416301	0.122117	0.901607	0.627074	0.150491
cg06231724	2	127911923		0.406581	0.278703	0.144611	0.48839	0.483306	0.312246		0.341751	0.332645	0.304245	0.150464	0.546597	0.783106
cg04546181	2	127933555		-0.13394	0.189005	0.478538	0.179987	0.322066	0.576263		-0.229758	0.216198	0.287909	0.310362	0.408941	0.447888
cg13858900	2	127933617		0.246501	0.202623	0.223776	-0.628855	0.430531	0.144111		0.450452	0.233979	0.0542063	-0.528353	0.579486	0.361894
cg16751203	2	127950803		0.232922	0.256896	0.364578	0.301263	0.573377	0.599293		0.37402	0.314943	0.235	0.534008	0.707415	0.450326
cg19269749	2	127951414		0.261785	0.219649	0.233327	-0.213639	0.344545	0.535217		0.4186	0.25567	0.101575	-0.0790959	0.435639	0.855926
cg04946274	2	127963067		0.215054	0.164389	0.190805	-0.225958	0.310553	0.466859		0.35419	0.194697	0.0688824	0.237613	0.362291	0.511913
cg07054292	2	127963330		-0.158542	0.156026	0.30957	-0.637868	0.320626	0.0466522		-0.0699908	0.181147	0.699218	-0.663234	0.451419	0.141773
cg09199330	2	127963503		0.0415831	0.112821	0.712445	-0.276224	0.229104	0.227945		0.0633675	0.131031	0.628666	-0.283332	0.287529	0.324425
cg07317449	2	127964374		0.217866	0.207974	0.294839	0.463752	0.423949	0.274006		0.20017	0.240106	0.404467	0.954646	0.5109	0.0616843
Beta values, standard deviations, and p-values from regression models of M-value of CpG regions and sites in the A30 gene in relation to dementia and Alzheimer's disease. Analyses of the total sample are adjusted for age at blood sample, sex, and relatedness among twins. Co-twin control analyses are adjusted for age at blood sample

## Sheet: S2b) HLA-DRB5
Table S2b) Regression results for each CpG site in HLA-DRB5 in relation to dementia and AD, in the full sample and within disease discordant twin pairs
CpG info				Dementia							Alzheimer's disease
				Total sample			Co-twin control				Total sample			Co-twin control
CpG	CHR	MAPINFO		Beta	Se	P-value	Beta	Se	P-value		Beta	Se	P-value	Beta	Se	P-value
cg13022993	6	32409856		0.257171	0.143844	0.0738009	1.19488	0.409617	0.00353346		0.107966	0.172812	0.53213	0.724013	0.57331	0.206637
cg02028402	6	32410339		0.518365	0.267466	0.0526163	0.654438	0.466795	0.160921		0.644123	0.294615	0.0287922	0.604133	0.642407	0.347001
cg04504627	6	32410459		-0.375217	0.305002	0.218618	0.303975	0.540272	0.573685		-0.202328	0.354094	0.567731	0.316705	0.655888	0.629192
cg06968241	6	32411144		-0.210454	0.214409	0.32632	-0.0147165	0.453284	0.9741		0.10926	0.258071	0.672023	0.138599	0.529877	0.793655
cg12672189	6	32427868		-0.030695	0.0745001	0.680329	-0.0996631	0.162363	0.539328		-0.0702724	0.0850121	0.408454	-0.192491	0.227653	0.397805
cg00119778	6	32466447		0.127868	0.223568	0.567362	0.432039	0.366961	0.239058		0.195182	0.254399	0.442946	0.48998	0.451228	0.277532
cg10466124	6	32498285		-0.275348	0.147267	0.0615233	-0.149196	0.214565	0.486841		-0.409513	0.184373	0.0263435	-0.127475	0.266203	0.632036
cg06060962	6	32515150		0.41707	0.333943	0.211692	0.128431	0.418547	0.758957		0.258358	0.360731	0.473864	0.0340554	0.437984	0.938023
cg03440221	6	32515773		1.01549	0.322575	0.00164353	1.34498	0.540253	0.0127907		0.9557	0.340517	0.00500657	1.18263	0.602603	0.0496995
cg20100998	6	32548589		-0.0223544	0.142329	0.875197	-0.235187	0.299426	0.432184		0.0545826	0.182638	0.76505	-0.286674	0.367251	0.435041
cg04601775	6	32557478		-0.0463624	0.088768	0.60147	-0.218066	0.211341	0.302156		-0.108213	0.0939402	0.249347	-0.358617	0.265953	0.177524
cg03863628	6	32562533		-0.0286986	0.34485	0.933676	-0.9778	0.490715	0.046305		0.236514	0.379905	0.533573	-0.881039	0.570649	0.122607
Beta values, standard deviations, and p-values from regression models of M-value of CpG regions and sites in the HLA-DRB5 gene in relation to dementia and Alzheimer's disease. Analyses of the total sample are adjusted for age at blood sample, sex, and relatedness among twins. Co-twin control analyses are adjusted for age at blood sample

## Sheet: S2c) SORL1
Table S2c) Regression results for each CpG site in SORL1 in relation to dementia and AD, in the full sample and within disease discordant twin pairs
CpG info				Dementia							Alzheimer's disease
				Total sample			Co-twin control				Total sample			Co-twin control
CpG	CHR	MAPINFO		Beta	Se	P-value	Beta	Se	P-value		Beta	Se	P-value	Beta	Se	P-value
cg08669096	11	121229765		-0.1921	0.161463	0.234146	0.277626	0.339344	0.413286		-0.277563	0.179834	0.122723	0.0979809	0.459229	0.831047
cg24755040	11	121235783		0.310238	0.267239	0.245682	0.0787131	0.453621	0.862241		0.266386	0.340567	0.434106	0.145024	0.55493	0.793832
cg19462635	11	121237843		0.0280817	0.194788	0.88537	0.0303299	0.458383	0.947245		-0.234767	0.230692	0.308838	0.107613	0.625808	0.86347
cg02366262	11	121297716		-0.43251	0.164401	0.008518	-0.345914	0.279822	0.216386		-0.435417	0.196078	0.0263758	-0.926348	0.561556	0.0990229
cg22136098	11	121297737		0.0246144	0.225046	0.912905	-0.227546	0.491237	0.643213		-0.0743182	0.275272	0.787175	-0.924926	0.760184	0.223713
cg27637930	11	121297943		-0.233202	0.198089	0.239092	0.219214	0.304687	0.471849		-0.30389	0.237223	0.200183	0.369052	0.344843	0.284527
cg11588610	11	121298980		0.526984	0.344075	0.125622	0.252465	0.534454	0.636656		0.851617	0.400303	0.0333842	0.088375	0.658957	0.893313
cg22110998	11	121316813		0.262929	0.293027	0.369568	0.120467	0.465088	0.795621		0.0367974	0.355687	0.917602	0.0603271	0.605699	0.920663
cg18070458	11	121319927		-0.197845	0.261931	0.450049	-0.779361	0.484101	0.107417		-0.309916	0.302554	0.305679	-0.504312	0.588923	0.391815
cg10908953	11	121322456		-0.284326	0.222992	0.202293	-0.774074	0.395068	0.0500729		-0.213291	0.264087	0.41929	-0.660602	0.51389	0.19862
cg10061117	11	121322622		0.083319	0.166953	0.61774	-0.0230176	0.302542	0.939355		-0.0586841	0.201579	0.770957	-0.049893	0.394549	0.899371
cg17023455	11	121322712		-0.505275	0.560367	0.367224	0.136906	0.616978	0.824394		-0.334271	0.592926	0.572914	0.382934	0.677505	0.57193
cg09350798	11	121322954		0.036866	0.329082	0.910802	0.162539	0.374601	0.664362		-0.0292328	0.356093	0.934573	0.192901	0.400312	0.629894
cg11742746	11	121323286		-0.132656	0.202292	0.511974	0.170857	0.346007	0.621451		-0.288577	0.228886	0.207386	0.119041	0.406806	0.769809
cg16026550	11	121323544		0.0141315	0.237167	0.952487	0.285215	0.404017	0.480221		0.0198442	0.27696	0.94288	0.132194	0.454066	0.770948
cg07132125	11	121323558		0.176349	0.379338	0.642014	-0.170184	0.426494	0.68987		0.211779	0.405123	0.601147	-0.0548565	0.440016	0.900785
cg22327175	11	121323934		0.0107144	0.155724	0.945146	0.0333579	0.396903	0.93302		-0.189895	0.191109	0.320394	-0.403771	0.504334	0.423362
cg22096787	11	121327251		-0.360121	0.254866	0.157661	0.0125502	0.478556	0.979078		-0.435935	0.303554	0.150973	-0.205562	0.636478	0.74672
cg13606889	11	121335457		-0.286478	0.16754	0.0872828	-0.298365	0.32719	0.36182		-0.192908	0.20476	0.346132	-0.169523	0.39696	0.669341
cg14239983	11	121337384		-0.31346	0.28586	0.272838	-0.825736	0.598296	0.167542		-0.270619	0.342012	0.428794	-0.582102	1.10354	0.597857
cg22964469	11	121337508		-0.270151	0.180489	0.134452	-0.596672	0.376132	0.112663		-0.410894	0.205221	0.0452633	-0.237723	0.407598	0.559738
cg01657758	11	121349740		0.382145	0.359644	0.287979	0.0412213	0.729612	0.954945		0.106896	0.400373	0.789477	-1.36048	0.978116	0.164249
cg11606444	11	121353563		0.0830438	0.2858	0.771383	-0.104303	0.497446	0.833919		-0.0467143	0.318851	0.88352	0.0106036	0.631037	0.986593
cg05075579	11	121421206		-0.0952023	0.209122	0.64893	0.223374	0.439765	0.611496		-0.196235	0.247776	0.428369	0.185206	0.608305	0.760775
cg05921138	11	121440849		0.0101114	0.200709	0.959821	0.407355	0.426108	0.339077		-0.0792351	0.249773	0.75107	0.403157	0.571606	0.48062
cg17232476	11	121440880		0.0565942	0.221933	0.798719	0.334167	0.432424	0.439654		-0.096562	0.275287	0.725762	-0.0276778	0.554909	0.960219
cg15241519	11	121440892		0.073953	0.200587	0.712365	-0.29527	0.327094	0.366681		-0.00698292	0.223431	0.975068	-0.0463931	0.38695	0.904567
cg08441314	11	121446689		-0.174737	0.187659	0.351781	0.188022	0.408049	0.644954		-0.0894282	0.221441	0.686325	0.208363	0.513135	0.684699
cg03055520	11	121460793		-0.216324	0.249726	0.386354	-0.0795136	0.45531	0.861365		-0.381536	0.294334	0.194882	0.0507508	0.54382	0.925647
cg15724159	11	121466430		0.148991	0.184406	0.419117	-0.17569	0.398554	0.659343		0.0718105	0.217249	0.740988	-0.526269	0.614172	0.391513
cg11586591	11	121466463		0.125561	0.183127	0.492934	-0.0503298	0.4001	0.899896		0.307041	0.232182	0.186029	-0.020414	0.516392	0.968466
cg17510957	11	121466629		-0.17647	0.157493	0.262503	-1.01158	0.384604	0.00853345		-0.366251	0.199464	0.0663313	-1.1155	0.484042	0.0211917
cg10107783	11	121474197		0.378726	0.216154	0.0797552	0.0633902	0.408221	0.876597		0.505091	0.23763	0.0335415	-0.0544623	0.505536	0.914208
cg13828397	11	121477655		0.16002	0.309143	0.60472	-0.0745854	0.586672	0.898835		-0.0488172	0.357643	0.891429	-0.112003	0.695575	0.872076
cg10448438	11	121515019		-0.237421	0.269826	0.378912	-0.733858	0.485302	0.130491		-0.10785	0.333448	0.746363	-0.505936	0.570796	0.375419
cg22126033	11	121519649		0.409688	0.312433	0.189762	-0.0371681	0.635553	0.953365		0.301452	0.368397	0.413197	0.156945	0.803975	0.845228
cg08354388	11	121526264		0.313875	0.301151	0.297296	0.475551	0.349554	0.173687		0.0401461	0.326041	0.902003	0.553936	0.386623	0.151928
cg26687661	11	121526609		-0.339058	0.253273	0.180667	-0.294002	0.360791	0.41514		-0.399665	0.291787	0.170775	-0.165233	0.388138	0.670321
cg10582639	11	121526840		-0.368645	0.250525	0.141159	0.0685063	0.363634	0.850568		-0.312063	0.284711	0.273049	-0.010841	0.405765	0.978685
cg26143540	11	121542234		0.599067	0.243067	0.0137161	0.257435	0.403988	0.523973		0.812426	0.292598	0.00549312	0.210556	0.507776	0.678389
cg24617171	11	121567396		0.100452	0.13726	0.46427	0.423305	0.308774	0.170399		0.0979106	0.158236	0.536072	0.465858	0.437765	0.287249
cg01195276	11	121567477		-0.31571	0.191513	0.0992486	-0.173909	0.36294	0.63182		-0.368593	0.232705	0.113205	0.0685539	0.423413	0.871378
cg00509766	11	121586290		0.523517	0.277311	0.0590477	0.151028	0.476295	0.751175		0.512064	0.321427	0.111139	0.278531	0.596713	0.64066
cg01712059	11	121593469		-0.229367	0.108706	0.0348604	-0.177919	0.193152	0.35698		-0.226737	0.129751	0.0805548	-0.295769	0.288276	0.304895
cg06006071	11	121593489		-0.159009	0.216039	0.46172	-0.336915	0.399657	0.399224		-0.118789	0.254408	0.640555	-0.147692	0.441195	0.73781
cg08367035	11	121593622		-0.176483	0.126201	0.161985	-0.223526	0.237706	0.347039		-0.2194	0.148123	0.138554	-0.106826	0.276456	0.699191
cg19283264	11	121593838		-0.0958692	0.136901	0.483752	0.0639188	0.241084	0.790909		0.021228	0.169021	0.900054	0.179444	0.283647	0.526973
Beta values, standard deviations, and p-values from regression models of M-value of CpG regions and sites in the SORL1+A23 gene in relation to dementia and Alzheimer's disease. Analyses of the total sample are adjusted for age at blood sample, sex, and relatedness among twins. Co-twin control analyses are adjusted for age at blood sample

## Sheet: S2d) SLC24A4
Table S2d) Regression results for each CpG site in SLC24A4 in relation to dementia and AD, in the full sample and within disease discordant twin pairs
CpG info				Dementia							Alzheimer's disease
				Total sample			Co-twin control				Total sample			Co-twin control
CpG	CHR	MAPINFO		Beta	Se	P-value	Beta	Se	P-value		Beta	Se	P-value	Beta	Se	P-value
cg11086312	14	92720273		-0.179611	0.112038	0.108905	-0.310016	0.234523	0.1862		-0.207946	0.126856	0.101166	-0.434971	0.320308	0.17447
cg04136915	14	92721383		-0.156854	0.123663	0.204656	-0.597809	0.323902	0.0649436		-0.277325	0.139127	0.0462262	-0.52154	0.378215	0.167911
cg14317639	14	92721505		0.191951	0.145107	0.185895	0.363693	0.287146	0.205305		0.206678	0.172515	0.230906	0.347023	0.413239	0.40104
cg18498871	14	92785734		-0.196194	0.225357	0.383978	-0.175051	0.406164	0.666478		-0.288774	0.257466	0.262033	-0.207449	0.46017	0.652126
cg20285470	14	92786551		0.535317	0.296414	0.0709221	0.79567	0.48227	0.0989747		0.851374	0.369905	0.0213577	0.916429	0.620636	0.139784
cg20258779	14	92786899		0.47486	0.227428	0.0368012	-0.639218	0.467095	0.171156		0.556207	0.280918	0.0477078	-0.646212	0.56685	0.254284
cg12159314	14	92787905		0.190724	0.176865	0.280872	0.271101	0.329421	0.41053		0.315587	0.213963	0.140224	0.879875	0.510566	0.0848283
cg07031872	14	92788417		-0.262482	0.188351	0.163444	-0.824419	0.405284	0.0419338		-0.459778	0.21682	0.0339594	-0.869457	0.512055	0.0895121
cg24195486	14	92788580		-0.0617323	0.182234	0.734796	-0.131771	0.313012	0.673771		-0.127582	0.202507	0.528685	-0.342369	0.366748	0.350548
cg01064918	14	92788960		-0.17443	0.16446	0.28886	-0.401964	0.267572	0.13303		-0.0792267	0.184633	0.667848	-0.238604	0.282224	0.397865
cg04880732	14	92789193		-0.31775	0.456155	0.486064	-0.17679	0.605292	0.770231		-0.269096	0.482402	0.576964	0.22084	0.682181	0.746146
cg01802258	14	92790097		-0.0207721	0.0820929	0.800244	0.071619	0.160692	0.65582		-0.0436186	0.098921	0.659254	0.117711	0.202749	0.561528
cg18229521	14	92790285		-0.125909	0.0856263	0.14144	-0.0944554	0.159557	0.55386		-0.100012	0.0990799	0.312777	-0.107747	0.183885	0.55791
cg07285995	14	92790364		0.0377126	0.129562	0.770992	0.0741597	0.222065	0.738413		-0.056688	0.152861	0.710751	-0.0783723	0.261667	0.76455
cg04556542	14	92790580		-0.231826	0.424812	0.585262	-0.230952	0.574871	0.68787		-0.192845	0.459153	0.674484	0.150372	0.650459	0.817176
cg11294692	14	92790711		-0.15015	0.148719	0.312678	-0.139862	0.269038	0.60316		-0.164316	0.166301	0.323123	0.134125	0.379239	0.723586
cg10113212	14	92790798		-0.113142	0.133541	0.396859	-0.218135	0.246866	0.376903		-0.107803	0.158627	0.496758	-0.692471	0.346146	0.0454442
cg16993582	14	92795230		-0.171351	0.160204	0.284809	-0.0932014	0.314614	0.767046		-0.139966	0.179279	0.43497	0.14772	0.377402	0.695491
cg13993469	14	92795592		0.657879	0.270121	0.0148715	1.36899	0.541238	0.0114269		0.634775	0.331806	0.0557366	1.26373	0.680051	0.0631291
cg01499816	14	92807984		0.363849	0.279783	0.19344	0.35651	0.494626	0.471053		0.493802	0.343697	0.150793	0.204732	0.63069	0.745472
cg16267322	14	92864074		-0.151293	0.239675	0.527881	-0.558184	0.443687	0.20837		-0.0553206	0.262934	0.833358	-0.753393	0.602837	0.211393
cg10004481	14	92893598		0.276444	0.199531	0.165909	0.146034	0.342078	0.669449		0.374272	0.219571	0.0882769	0.419661	0.41748	0.314789
cg19811934	14	92927763		0.139567	0.105885	0.187471	0.24714	0.23282	0.288459		0.0943842	0.120973	0.435268	0.314647	0.284623	0.268949
cg11107966	14	92927875		0.0201185	0.0769725	0.793805	0.122374	0.175199	0.484874		-0.00853642	0.0885987	0.923243	0.211219	0.239828	0.378475
cg05398544	14	92953041		0.421685	0.273949	0.123735	0.383659	0.507278	0.449464		0.620134	0.332036	0.0618082	-0.155091	0.619705	0.802382
cg16757332	14	92956197		0.282166	0.231635	0.223168	0.298156	0.434426	0.49251		0.670655	0.277921	0.0158169	0.739102	0.511002	0.148071
cg07040024	14	92959939		0.162953	0.128548	0.204923	0.344758	0.306761	0.26107		0.126215	0.147897	0.393437	0.108273	0.386583	0.779418
cg13170031	14	92963020		-0.0476413	0.159582	0.765292	0.115633	0.303847	0.703527		-0.174458	0.182077	0.337984	0.134367	0.401679	0.737992
cg07669002	14	92979305		-0.226665	0.262543	0.387948	-0.40745	0.47965	0.395618		-0.257433	0.320295	0.421549	-0.634655	0.57361	0.268544
cg19767131	14	92979698		-0.20897	0.193523	0.280222	-0.27505	0.310516	0.375733		-0.282024	0.235672	0.231432	0.0192655	0.36435	0.95783
cg12169365	14	92979709		0.427456	0.251533	0.0892436	0.715435	0.42405	0.0915747		0.229702	0.275252	0.40399	1.00755	0.51455	0.0502171
cg00021108	14	92980026		-0.306432	0.382069	0.422535	0.247753	0.522502	0.635382		-0.263346	0.422583	0.533166	0.438266	0.588984	0.456813
cg03485262	14	92980031		-0.195914	0.426643	0.646092	0.231433	0.54009	0.668281		-0.0581144	0.457487	0.898917	0.698635	0.604533	0.247819
cg16150677	14	92980033		-0.370269	0.248818	0.136721	-0.112177	0.322563	0.728014		-0.61692	0.29303	0.0352641	0.0119324	0.366446	0.974023
cg23067281	14	92980103		-0.211027	0.247222	0.39333	0.210935	0.426729	0.621089		-0.472258	0.288744	0.101932	0.361407	0.50396	0.473292
cg03345232	14	92981121		0.159604	0.250198	0.523532	0.700577	0.579636	0.226797		0.345287	0.272929	0.205829	0.791296	0.753317	0.293527
cg12072028	14	92981227		0.0483268	0.107252	0.652283	0.071465	0.232937	0.758995		0.0851882	0.120737	0.480455	0.13258	0.290731	0.648373
cg02268192	14	92981666		-0.290924	0.164177	0.0763923	-0.299933	0.318624	0.346532		-0.283695	0.193685	0.142996	-0.369943	0.42325	0.38209
cg21113318	14	92983645		0.257294	0.186988	0.168824	0.326257	0.667541	0.625022		0.210297	0.182195	0.248402	0.180622	0.841235	0.829993
cg01288337	14	92991035		-0.417134	0.272391	0.125675	-0.165592	0.500208	0.740609		-0.491524	0.300423	0.101818	-0.0271624	0.592909	0.96346
cg10170678	14	92994057		0.244127	0.16606	0.14153	0.537355	0.363072	0.138867		0.179985	0.189672	0.342659	0.605688	0.516358	0.240796
cg01725130	14	92994158		0.249821	0.170754	0.143454	0.67541	0.325274	0.0378538		0.282208	0.1988	0.155738	0.992461	0.40027	0.0131574
cg09317403	14	92994936		0.451564	0.316661	0.153864	-0.0284259	0.636663	0.964388		0.628214	0.387112	0.104628	0.475056	0.757578	0.530612
cg25114781	14	92996919		-0.145428	0.253717	0.566516	-0.359018	0.478571	0.453142		-0.0541703	0.3007	0.857037	-0.284725	0.603613	0.63714
cg10139508	14	93005917		0.233733	0.341375	0.493544	-0.108556	0.542854	0.841502		0.212007	0.400811	0.596843	-0.422202	0.619008	0.495199
cg04718702	14	93020195		0.295919	0.238001	0.213739	0.384823	0.374247	0.303828		0.253367	0.285368	0.374616	0.457226	0.433559	0.291613
cg02902617	14	93031178		-0.196352	0.187241	0.294335	-0.0645126	0.374444	0.86321		-0.247192	0.232906	0.288536	-0.127053	0.513998	0.804765
cg25992382	14	93066811		-0.111989	0.118305	0.343838	-0.424864	0.275911	0.123595		-0.0706684	0.141247	0.61685	-0.410381	0.344339	0.233342
Beta values, standard deviations, and p-values from regression models of M-value of CpG regions and sites in the SLC24A4 gene in relation to dementia and Alzheimer's disease. Analyses of the total sample are adjusted for age at blood sample, sex, and relatedness among twins. Co-twin control analyses are adjusted for age at blood sample

## Sheet: S2e) ABCA7
Table S2e) Regression results for each CpG site in ABCA7 in relation to dementia and AD, in the full sample and within disease discordant twin pairs
CpG info				Dementia							Alzheimer's disease
				Total sample			Co-twin control				Total sample			Co-twin control
CpG	CHR	MAPINFO		Beta	Se	P-value	Beta	Se	P-value		Beta	Se	P-value	Beta	Se	P-value
cg12713583	19	940724		-0.0854239	0.133465	0.522143	0.270801	0.286916	0.345254		0.0365463	0.159451	0.818713	0.51721	0.361462	0.152464
cg02001279	19	940967		-0.00175503	0.0544886	0.974305	0.0130966	0.107576	0.903103		0.0085187	0.0633859	0.893091	0.0638876	0.120667	0.596492
cg18598117	19	941126		-0.0484097	0.0618437	0.433759	0.0620083	0.121017	0.608376		-0.060517	0.0716461	0.398297	0.0962486	0.147225	0.513273
cg08894487	19	941243		-0.112012	0.0772792	0.147213	0.178902	0.176271	0.310142		-0.0793601	0.090404	0.380031	0.255727	0.203166	0.208137
cg01950129	19	941919		0.0110171	0.247262	0.964461	0.114596	0.500314	0.818831		-0.146135	0.275485	0.595791	0.510952	0.705784	0.469097
cg13332143	19	942270		-0.00471538	0.198371	0.981036	-0.371851	0.345045	0.281173		-0.196329	0.226469	0.385988	-0.52599	0.42428	0.215078
cg25737218	19	944415		0.347842	0.291141	0.232183	0.182032	0.538872	0.735512		0.426782	0.361409	0.237648	-0.25197	0.625429	0.68704
cg26305504	19	947612		-0.106864	0.292272	0.714639	0.134725	0.530904	0.799677		0.0215268	0.346802	0.950505	-0.0992069	0.617527	0.872367
cg01774027	19	947712		0.182273	0.208905	0.382926	-0.109434	0.435501	0.801596		-0.0551387	0.244042	0.821248	-0.180312	0.571733	0.752474
cg08553572	19	947765		0.109272	0.188307	0.561722	-0.171413	0.337479	0.611508		0.250189	0.216366	0.247548	-0.266415	0.450153	0.553962
cg23048215	19	947936		-0.0103958	0.114075	0.927388	-0.0120669	0.270534	0.964423		-0.0310476	0.132851	0.815216	0.130825	0.339827	0.700255
cg15410236	19	948452		-0.0124259	0.136376	0.927401	-0.194842	0.24308	0.42281		-0.00196649	0.176594	0.991115	-0.0562021	0.338695	0.868207
cg22035959	19	951681		0.0291006	0.192943	0.880114	-0.505713	0.409557	0.216912		0.068641	0.226941	0.7623	0.0088242	0.528082	0.986668
cg15158031	19	972384		0.311684	0.261694	0.233644	0.326688	0.399725	0.413767		0.322538	0.307074	0.293553	0.00931883	0.434893	0.982904
cg11737831	19	980707		0.0256757	0.275419	0.925726	0.355938	0.611776	0.560694		0.0452523	0.326938	0.889914	0.836242	0.809554	0.30162
cg01577001	19	982767		0.0121226	0.32589	0.970327	0.270296	0.521269	0.604086		-0.146987	0.364963	0.687136	0.519674	0.610862	0.394923
cg12499749	19	982979		-0.0695109	0.527893	0.89524	0.0277178	0.605666	0.963498		-0.164021	0.591843	0.781676	0.466977	0.701076	0.505356
cg05628381	19	982985		0.337615	0.498928	0.498608	0.0545311	0.59667	0.927181		0.299052	0.546806	0.584443	0.757442	0.704759	0.282485
cg21759057	19	983033		0.122618	0.469042	0.793766	0.314213	0.631617	0.618854		-0.0391309	0.514232	0.939343	1.2031	0.758689	0.112792
cg22334393	19	984141		-0.858574	0.301658	0.00442471	-0.578876	0.425297	0.173479		-0.762924	0.333805	0.0222813	-0.301258	0.461556	0.51395
cg24470737	19	984166		-0.282401	0.214632	0.188259	0.133129	0.343448	0.698294		-0.270123	0.253442	0.286506	0.316803	0.397218	0.425129
cg25467603	19	984168		-0.6454	0.283186	0.0226629	-0.0780251	0.376508	0.835827		-0.68371	0.319262	0.0322311	0.101906	0.415577	0.806289
cg25721501	19	984170		-0.49663	0.358583	0.166059	-0.224854	0.401658	0.575606		-0.606865	0.400073	0.129296	0.0411542	0.430229	0.923793
cg08502240	19	984437		0.234868	0.45306	0.604177	0.281654	0.447652	0.529231		0.0849327	0.467669	0.85589	0.428721	0.494812	0.386253
cg24216915	19	984750		-0.200005	0.47837	0.675876	-0.178328	0.530436	0.736727		-0.387499	0.510622	0.447927	-0.174005	0.575779	0.762494
cg17881203	19	990398		0.235261	0.163737	0.150767	-0.0499402	0.298154	0.866978		0.371983	0.216826	0.0862373	-0.0426628	0.390968	0.913107
cg07919775	19	991161		-0.262842	0.345302	0.44654	-0.402813	0.599602	0.501711		-0.451235	0.390762	0.24819	-0.338182	0.696159	0.627122
cg27052781	19	991359		-0.188777	0.244286	0.439659	-0.555074	0.41434	0.180357		-0.426463	0.269722	0.11385	-0.445952	0.45017	0.321866
cg21046951	19	993855		0.231195	0.249671	0.354446	0.184691	0.647764	0.775552		0.382299	0.295904	0.196367	0.588517	0.836684	0.481812
cg26545040	19	994110		0.152248	0.179697	0.396855	0.237882	0.304515	0.434695		0.354845	0.202285	0.0793994	0.430772	0.367967	0.241728
cg08553857	19	994362		0.0893041	0.14465	0.536984	-0.182205	0.28429	0.52158		0.0525364	0.163747	0.748333	-0.0953028	0.386197	0.805085
cg04687439	19	996220		-0.0985137	0.193759	0.611149	-0.219488	0.449041	0.624989		0.024174	0.216879	0.911249	0.0338539	0.603719	0.955282
cg01380607	19	996373		0.0747386	0.145034	0.606331	0.620862	0.350452	0.0764605		0.11825	0.168818	0.483643	0.77711	0.439333	0.0769204
cg26547384	19	996631		-0.276288	0.17829	0.121223	-0.207815	0.328123	0.526509		-0.263145	0.216787	0.22481	0.0973228	0.392212	0.804028
cg16206440	19	1000471		-0.883879	0.268948	0.00101466	-1.06166	0.443492	0.0166714		-0.934004	0.301572	0.00195412	-0.494092	0.527587	0.34901
cg04338055	19	1000955		-0.16931	0.292819	0.563126	0.183856	0.419775	0.661396		-0.273107	0.35211	0.437967	0.566494	0.495736	0.253149
cg11663780	19	1001892		-0.660848	0.258094	0.0104522	-0.157146	0.362218	0.664402		-0.962172	0.305021	0.00160801	0.0463805	0.415574	0.911136
cg22901212	19	1003348		0.115944	0.22649	0.60871	0.0584009	0.467559	0.900598		0.191416	0.265235	0.470488	0.169963	0.658575	0.796347
cg11544138	19	1003455		-0.184833	0.245232	0.451025	0.0748572	0.450729	0.868094		-0.230725	0.295969	0.435651	0.0131499	0.627792	0.983289
cg06532779	19	1003622		0.118775	0.124309	0.339332	-0.269646	0.259225	0.298247		0.0955613	0.143417	0.505208	-0.46726	0.327486	0.153635
cg09554596	19	1004620		-0.112595	0.119887	0.34764	-0.325074	0.257896	0.207494		0.0631332	0.141298	0.655013	-0.159131	0.348855	0.648281
cg08273362	19	1005172		0.0866543	0.381612	0.820366	0.586333	0.545168	0.282146		-0.0993074	0.41823	0.81231	0.390796	0.638341	0.540402
cg04576491	19	1005427		0.320574	0.177474	0.07087	0.313875	0.360946	0.384523		0.355626	0.204446	0.0819537	0.401029	0.45516	0.378279
cg12544243	19	1005641		0.0924157	0.169465	0.58552	-0.363024	0.325931	0.265362		0.0489885	0.200814	0.80727	-0.138503	0.428422	0.746479
cg01806181	19	1007843		0.00344431	0.166161	0.983462	-0.316483	0.30593	0.300906		0.00578497	0.197689	0.976655	-0.111707	0.410949	0.785755
cg03355204	19	1008063		0.031022	0.297044	0.916824	0.811626	0.552357	0.141728		0.0188	0.352816	0.957504	1.30639	0.636847	0.040234
cg02607130	19	1008643		0.147228	0.190978	0.440758	-0.187164	0.338473	0.580287		0.244357	0.235009	0.298444	-0.587792	0.452114	0.193568
cg17767099	19	1009048		-0.0174461	0.161879	0.914176	0.30479	0.32413	0.347048		0.0833249	0.192728	0.665491	0.00838409	0.379161	0.982358
cg14010550	19	1009642		0.0688058	0.0841608	0.413613	0.190808	0.152701	0.211461		0.0680606	0.096141	0.478992	0.0913794	0.175699	0.603001
cg24402975	19	1009732		0.190478	0.196517	0.332412	-0.0631899	0.350087	0.856762		0.250327	0.237081	0.291026	-0.139989	0.475885	0.768632
cg02922913	19	1009764		0.00269253	0.0856473	0.974921	0.111188	0.172348	0.518838		0.00928065	0.101549	0.927182	-0.0814136	0.234658	0.728632
cg20889394	19	1010236		-0.162063	0.247937	0.513339	0.547433	0.535326	0.306489		-0.0394703	0.300771	0.895593	1.06327	0.802388	0.185127
cg22584582	19	1011006		0.161713	0.185517	0.383378	0.205114	0.415542	0.621586		0.221508	0.214316	0.301342	0.240417	0.541533	0.657074
cg07207742	19	1011028		0.0568693	0.177835	0.74913	-0.462642	0.381816	0.225632		-0.00899692	0.214807	0.966591	-0.761266	0.542732	0.16072
cg01324452	19	1011666		0.0648301	0.175369	0.711622	-0.23006	0.314902	0.465039		-0.0269297	0.204655	0.895312	-0.439517	0.399475	0.271228
cg00588559	19	1014481		0.184392	0.242801	0.447591	0.523436	0.420664	0.213386		0.343202	0.30656	0.262916	0.271828	0.497186	0.584562
cg19489512	19	1016150		-0.0441858	0.227885	0.846258	-0.274979	0.373754	0.4619		-0.168561	0.262903	0.521423	-0.640179	0.462382	0.166198
cg20147100	19	1020733		-0.301216	0.435863	0.489516	0.0337402	0.548006	0.950906		-0.0697614	0.460027	0.879466	0.368554	0.629693	0.558352
cg14230166	19	1020974		-0.212027	0.408759	0.603964	0.265506	0.425923	0.533045		-0.676892	0.594608	0.254961	0.0923754	0.562846	0.869635
cg23792364	19	1021362		-0.161247	0.171009	0.345724	-0.117356	0.253804	0.643801		-0.168067	0.188029	0.37141	-0.137407	0.278071	0.621204
cg16520737	19	1021368		-0.0233972	0.193465	0.903741	-0.0939893	0.270937	0.728663		-0.111206	0.208775	0.594269	-0.245674	0.289058	0.395374
cg11015549	19	1026207		-0.571376	0.248009	0.021231	-0.105861	0.411585	0.797022		-0.551841	0.290611	0.057578	-0.170675	0.473822	0.718691
cg25547232	19	1026491		-0.399346	0.431717	0.354956	-0.147864	0.515403	0.774197		-0.538102	0.472385	0.254654	0.0468404	0.560071	0.933348
cg07754407	19	1026649		-1.12673	0.615245	0.0670484	-0.998525	0.724125	0.167913		-1.22099	0.646199	0.0588261	-0.687353	0.777235	0.376504
cg16509142	19	1026757		0.219277	0.406267	0.589379	0.31828	0.435006	0.464371		0.226473	0.436657	0.604004	0.439522	0.545425	0.420338
cg04376719	19	1028379		-0.154107	0.242213	0.524616	-0.299302	0.417876	0.47384		-0.275226	0.281013	0.327379	0.208185	0.488288	0.669848
cg19571293	19	1028488		0.0875124	0.0744848	0.240034	0.129092	0.0787165	0.101013		0.0826413	0.0744251	0.266829	0.0773445	0.0816094	0.343262
cg10192736	19	1028627		-0.126351	0.405771	0.755508	0.559954	0.508584	0.270894		-0.256369	0.430908	0.551876	1.27737	0.64972	0.0492945
cg06534022	19	1028780		-0.39604	0.254218	0.119263	-0.0194792	0.415085	0.96257		-0.44955	0.293119	0.125109	0.507164	0.486473	0.297165
cg05220090	19	1033606		0.178066	0.216811	0.411479	0.370379	0.453512	0.414106		0.125373	0.270419	0.642918	0.423383	0.569482	0.457207
cg09467711	19	1037731		-0.607561	0.303829	0.0455346	-0.752558	0.60592	0.214233		-0.476883	0.353114	0.176854	-0.429382	0.702428	0.541013
cg02945192	19	1038140		-0.309699	0.170678	0.0695962	-0.716954	0.356049	0.0440477		-0.357302	0.199432	0.0731976	-0.592628	0.392118	0.130699
cg06730721	19	1039831		-0.262023	0.163382	0.108771	-0.361528	0.335524	0.281256		-0.358762	0.184031	0.0512401	0.43688	0.415314	0.292832
cg26263477	19	1039863		-0.437884	0.210661	0.0376522	-0.366723	0.323583	0.25708		-0.554878	0.247488	0.0249591	-0.149635	0.363003	0.680182
cg05504606	19	1039871		-0.134829	0.196092	0.491716	0.0943487	0.322561	0.769905		-0.227212	0.241871	0.347528	0.335284	0.404019	0.406611
cg21590311	19	1040077		-0.570716	0.223799	0.0107683	-0.510047	0.356199	0.152168		-0.710077	0.273015	0.00929888	-0.153787	0.410294	0.707793
cg07951348	19	1040253		-0.121046	0.305444	0.691888	0.0318666	0.468642	0.945788		0.0972325	0.327502	0.766549	0.320377	0.555387	0.564038
cg10749413	19	1041020		0.0540884	0.164341	0.742063	0.0414033	0.289902	0.886434		0.0418293	0.19422	0.829478	0.0213298	0.356001	0.952223
cg05989429	19	1041026		-0.0265818	0.154054	0.863006	0.123767	0.271348	0.648305		0.108122	0.191134	0.571606	0.263915	0.314093	0.400773
cg23027715	19	1045096		0.0563826	0.253226	0.823803	-0.249918	0.419682	0.551513		0.0156141	0.310977	0.959955	-0.132233	0.524744	0.801045
cg02817925	19	1046325		0.466672	0.323017	0.148533	0.152325	0.475848	0.748883		0.348779	0.38022	0.358981	0.059572	0.517461	0.908347
cg06169110	19	1046615		-0.0454539	0.210113	0.82873	0.0386985	0.398594	0.922657		-0.084425	0.244495	0.729866	-0.327839	0.510246	0.520541
cg02253236	19	1046996		0.064094	0.171227	0.708165	0.32182	0.395087	0.415328		0.0673608	0.20269	0.739637	0.307873	0.503684	0.54104
cg02807077	19	1049287		0.0678044	0.22366	0.761769	-0.841577	0.53611	0.116465		0.0913162	0.270766	0.735928	-0.537977	0.600101	0.369998
cg10406526	19	1051079		0.120787	0.176393	0.493496	-0.0275456	0.353883	0.937957		0.149358	0.217263	0.491797	-0.534871	0.463959	0.248976
cg24145486	19	1054884		0.0511283	0.20683	0.804754	0.0416797	0.402816	0.917589		0.167312	0.254096	0.510244	-0.0851671	0.515972	0.868896
cg05372495	19	1063624		0.314501	0.134935	0.0197661	0.146025	0.268102	0.585987		0.334213	0.169897	0.0491655	0.396912	0.376391	0.291645
cg12082025	19	1064218		0.342741	0.173768	0.0485634	0.325589	0.324017	0.314968		0.400495	0.203273	0.0488122	0.5831	0.393917	0.138803
cg26576206	19	1064938		0.0661338	0.084	0.431102	0.0384168	0.160008	0.810258		0.0572596	0.098477	0.560936	0.170766	0.190972	0.371219
cg13761375	19	1065184		0.113958	0.352085	0.746191	0.359758	0.510297	0.480812		0.234061	0.395835	0.554313	0.313358	0.563407	0.578086
cg11714200	19	1065688		-0.0768373	0.162856	0.637062	-0.322673	0.420235	0.442583		0.00301296	0.202681	0.988139	0.0125768	0.559406	0.982063
cg19548313	19	1065712		-0.650179	0.268526	0.0154655	-1.32572	0.564973	0.0189499		-0.985899	0.309734	0.00145731	-1.67849	0.700859	0.016625
cg18073514	19	1065728		0.0891631	0.213292	0.675923	0.093253	0.41763	0.823309		0.13041	0.239277	0.58574	-0.0232178	0.516383	0.964137
cg07690733	19	1066985		-0.444079	0.553413	0.4223	0.0874347	0.619545	0.887769		-0.368985	0.610224	0.545397	0.190307	0.650374	0.769819
cg00311654	19	1067147		-0.382051	0.383763	0.319475	-0.171516	0.528299	0.74544		0.102687	0.410224	0.80234	0.145491	0.640349	0.820264
cg18644543	19	1067356		-0.316664	0.375233	0.398719	0.120113	0.463287	0.795433		-0.448044	0.410579	0.275164	0.339238	0.510858	0.506655
cg18567992	19	1067389		-0.368185	0.391847	0.347416	0.117641	0.556966	0.832717		-0.665424	0.427874	0.119902	0.224183	0.617193	0.716433
cg17651693	19	1067423		0.235355	0.159842	0.140907	0.487047	0.320464	0.128557		0.167061	0.170982	0.328535	0.654326	0.417372	0.116945
cg00450695	19	1068487		-0.0648347	0.207633	0.754846	0.350222	0.387514	0.36612		-0.0589393	0.232895	0.800212	0.80766	0.467393	0.0839862
cg12817436	19	1068561		-0.124754	0.221633	0.573514	0.176693	0.404882	0.662542		-0.010194	0.25622	0.968264	0.627707	0.497315	0.20688
cg10653926	19	1069320		-0.127428	0.416683	0.759746	-0.0450528	0.541512	0.933694		-0.117647	0.471276	0.80287	0.118832	0.6233	0.8488
cg20584841	19	1070986		0.317887	0.20371	0.118645	0.451974	0.387941	0.243995		0.426095	0.256679	0.0969077	0.0899242	0.523207	0.863539
cg02308560	19	1071176		-0.130531	0.285905	0.647992	-0.229928	0.408372	0.57341		-0.237043	0.345938	0.493207	-0.554387	0.553846	0.316838
cg04587220	19	1071208		0.179383	0.126861	0.157358	0.0753501	0.244641	0.75808		0.13643	0.153493	0.374093	0.05503	0.310751	0.85944
cg06679209	19	1073679		0.533817	0.257389	0.0380822	0.401198	0.522228	0.442343		0.72747	0.302719	0.0162561	0.692206	0.767989	0.367416
cg24024661	19	1074425		0.178596	0.129301	0.167206	0.427355	0.269578	0.112904		0.047843	0.161458	0.766987	1.14575	0.440006	0.00921597
cg02753354	19	1074727		-0.166515	0.238422	0.484924	-0.0591247	0.45165	0.895848		-0.316206	0.287529	0.271447	0.253219	0.521323	0.627163
cg19617213	19	1074926		-0.328664	0.373296	0.378622	0.119407	0.47015	0.799514		-0.325167	0.394299	0.409559	0.0647839	0.499021	0.896707
cg10714639	19	1075104		-0.178801	0.0998052	0.073213	-0.138733	0.276809	0.616241		-0.133315	0.106857	0.212175	0.0938625	0.330134	0.776168
cg10655396	19	1077244		-0.355448	0.253763	0.161302	0.0762082	0.391799	0.845778		-0.49306	0.311045	0.112927	0.451385	0.457117	0.323417
cg16239536	19	1079617		-0.172684	0.231064	0.454856	-0.320943	0.422722	0.447715		-0.0496372	0.273195	0.855825	-0.267074	0.543454	0.623117
cg02324006	19	1080034		-0.0248698	0.17351	0.886027	-0.00810387	0.369328	0.982494		-0.127147	0.20536	0.535822	-0.530997	0.447567	0.235461
cg13675871	19	1080514		-0.00457493	0.114289	0.96807	-0.367764	0.2156	0.0880519		-0.0192811	0.143754	0.893303	-0.76569	0.34777	0.0276854
cg12977334	19	1080697		0.0391997	0.19317	0.839191	0.328297	0.361249	0.363464		-0.111512	0.242752	0.645971	0.18692	0.419291	0.655741
cg03751944	19	1081936		-0.0134873	0.184677	0.941781	-0.449664	0.383449	0.240923		0.164801	0.218003	0.449674	-0.557294	0.507505	0.272159
cg07319712	19	1082786		0.0643795	0.363477	0.859413	0.210877	0.618306	0.733062		0.0948327	0.431921	0.826214	0.214456	0.843543	0.799316
cg16609181	19	1083007		0.311614	0.470552	0.507823	-0.195684	0.61887	0.751855		-0.0325793	0.532568	0.951221	-0.373496	0.674813	0.579934
cg19307500	19	1083193		0.108262	0.190073	0.568963	0.109978	0.380334	0.772458		0.236768	0.236249	0.316248	0.232704	0.511465	0.649127
cg24852713	19	1083423		0.0345766	0.230952	0.880991	-0.582155	0.41633	0.162022		0.0934515	0.27335	0.732445	-0.773497	0.547875	0.158005
cg14478768	19	1083429		0.267236	0.220236	0.224974	0.117946	0.419259	0.778465		0.254557	0.258026	0.323859	0.293607	0.531821	0.580894
cg13347784	19	1086437		0.417793	0.194727	0.0319104	0.956957	0.473091	0.0430964		0.465168	0.223651	0.0375361	0.751064	0.60701	0.215969
cg24940701	19	1086842		0.159231	0.304318	0.600808	-0.0707241	0.534131	0.89466		-0.0785387	0.34439	0.819606	-0.105579	0.618518	0.864462
cg16681873	19	1090978		0.129192	0.284945	0.650266	0.176135	0.480185	0.713764		0.179301	0.344856	0.603112	0.0339739	0.549044	0.95066
cg16705287	19	1091566		-0.148269	0.200942	0.460592	0.0509412	0.358891	0.887127		-0.212544	0.232497	0.360623	0.210433	0.520865	0.686208
cg04988568	19	1093247		0.270349	0.217192	0.213226	0.303905	0.339388	0.370547		0.361512	0.257448	0.160255	0.128041	0.410978	0.755381
cg22781123	19	1093359		-0.151328	0.231212	0.512791	-0.130268	0.46417	0.778981		-0.267815	0.267424	0.316604	-0.100398	0.537716	0.851886
cg04402021	19	1094921		0.0911224	0.166813	0.584891	0.120184	0.300887	0.689575		0.222003	0.198497	0.263387	0.284681	0.329945	0.38824
cg24732856	19	1095186		-0.181255	0.453631	0.689476	0.318781	0.599983	0.5952		-0.622855	0.528374	0.238473	0.717091	0.685419	0.295465
cg08298679	19	1095376		-0.00707595	0.54059	0.989557	0.183006	0.574103	0.749902		-0.16157	0.583126	0.781722	0.589756	0.652958	0.366417
cg22584089	19	1095521		-0.147022	0.440673	0.738658	0.0116484	0.520027	0.982129		-0.2285	0.461015	0.620144	0.125503	0.569377	0.825543
cg08646025	19	1095637		-0.136421	0.211243	0.518408	-0.344574	0.317543	0.277867		-0.152118	0.252873	0.547467	0.0839887	0.372873	0.821787
cg10826956	19	1098580		0.30454	0.298203	0.307136	0.298324	0.597562	0.617614		0.600313	0.343719	0.0807199	0.309969	0.686562	0.651643
cg24824917	19	1101716		0.00747856	0.159668	0.962642	-0.204313	0.348178	0.557334		0.0143219	0.195218	0.941517	-0.176431	0.410654	0.667461
cg18506744	19	1102627		0.103492	0.143343	0.4703	0.385129	0.312894	0.218375		0.204685	0.173264	0.237465	0.505271	0.374129	0.176847
cg10732871	19	1102675		0.113627	0.186719	0.542824	0.46965	0.386993	0.224905		0.143864	0.227221	0.526638	0.889057	0.521745	0.0883799
cg18061485	19	1103660		-0.229986	0.199272	0.248448	-0.28466	0.334626	0.394948		-0.329068	0.227832	0.148642	-0.32248	0.454834	0.47832
cg16229180	19	1103746		-0.262417	0.200007	0.189506	-0.108	0.366279	0.768102		-0.305483	0.239875	0.202839	0.239958	0.432751	0.57924
cg00502555	19	1103806		-0.360568	0.236952	0.128087	-0.212773	0.341264	0.532965		-0.238414	0.263674	0.365889	-0.0069537	0.40214	0.986204
cg17812013	19	1104136		0.0815622	0.187032	0.662774	0.254822	0.339858	0.453383		0.0205117	0.230224	0.929007	0.518901	0.435405	0.233352
cg19512730	19	1104241		-0.466006	0.213212	0.0288417	-0.174834	0.36894	0.635585		-0.590567	0.245003	0.0159331	0.196377	0.416149	0.637006
cg24783234	19	1104508		-0.590605	0.576222	0.305382	-0.201672	0.628322	0.748234		-0.939766	0.611491	0.124332	-0.0878901	0.685002	0.897907
cg27106726	19	1104511		-0.0878206	0.35206	0.803015	-0.175662	0.57276	0.759076		-0.101385	0.413108	0.806131	0.592931	0.684192	0.386153
cg01588546	19	1104635		-0.22082	0.351454	0.529805	0.196108	0.481518	0.68381		-0.285316	0.406973	0.483261	0.525185	0.532902	0.32437
cg14682345	19	1104646		0.0474109	0.434785	0.913167	0.601609	0.519812	0.247126		0.406774	0.463634	0.380292	0.948804	0.591411	0.108647
cg16715692	19	1104863		-0.567517	0.328523	0.0840815	-0.451454	0.400666	0.259845		-0.812072	0.371701	0.0289077	-0.510154	0.44223	0.248666
cg04928147	19	1104988		-0.367156	0.236348	0.120315	-0.366051	0.314394	0.2443		-0.304772	0.265022	0.250148	0.139984	0.362191	0.699132
cg01613691	19	1105380		-0.337206	0.288152	0.241905	-0.208072	0.517623	0.687702		-0.347944	0.319216	0.275715	-0.399343	0.599357	0.505228
cg04903600	19	1105746		-0.0766314	0.225705	0.734218	0.556221	0.442273	0.208522		0.0817851	0.273847	0.765205	0.570355	0.528649	0.280636
cg14894245	19	1106640		-0.0887017	0.253372	0.726275	0.168738	0.468351	0.718637		0.0282706	0.300518	0.925051	0.22051	0.551486	0.689269
cg04996588	19	1107911		-0.0302635	0.228259	0.894522	0.295736	0.405327	0.46562		0.205372	0.274628	0.45457	0.592752	0.542597	0.274642
cg24712567	19	1108560		0.156519	0.122162	0.200107	0.135067	0.259433	0.602629		0.137839	0.14674	0.347554	0.00131525	0.379319	0.997233
cg22597120	19	1108566		0.146664	0.164621	0.372972	-0.188462	0.314098	0.548499		0.105733	0.202036	0.60074	-0.205712	0.36335	0.571289
cg17289222	19	1109154		0.255148	0.340428	0.453562	-0.327405	0.462628	0.479127		0.361496	0.391748	0.356124	-0.679655	0.553807	0.219732
cg24935452	19	1110436		0.184086	0.297018	0.535403	-0.0501385	0.577148	0.930773		0.177513	0.329934	0.590559	-0.126751	0.809803	0.875622
cg01415527	19	1110591		0.223156	0.409744	0.586013	-0.125925	0.684452	0.854029		0.173486	0.451261	0.700647	-0.256298	0.803324	0.749691
cg21092828	19	1110628		0.224607	0.457657	0.623585	-0.310723	0.706636	0.660139		0.0380967	0.508229	0.940247	-0.479552	0.796572	0.547161
cg24251439	19	1112327		0.0383089	0.369971	0.91753	-0.0642124	0.72605	0.929526		0.253528	0.431089	0.556459	0.313185	0.908944	0.730426
cg24361823	19	1112732		0.0579582	0.312266	0.852754	-0.495399	0.50893	0.330349		-0.25252	0.34964	0.470154	-0.97537	0.609836	0.109733
cg17728125	19	1113155		-0.207452	0.305225	0.496714	0.136144	0.613276	0.824319		-0.10637	0.384475	0.78204	-0.1207	0.754545	0.87291
cg23445341	19	1113357		0.0481542	0.250841	0.847765	-0.156607	0.408682	0.701572		0.121488	0.29084	0.676157	-0.114738	0.47028	0.807247
cg19780712	19	1116066		-0.0112879	0.238047	0.962179	-0.470308	0.465618	0.31246		-0.00375005	0.280792	0.989344	-0.953375	0.610369	0.118296
cg17284854	19	1117109		0.0149293	0.184616	0.935548	0.304036	0.328386	0.354525		0.00172326	0.210858	0.993479	0.227353	0.433117	0.599637
cg07962882	19	1117289		-0.595267	0.441268	0.17734	-0.891259	0.567375	0.116218		-0.664113	0.488615	0.174091	-0.772242	0.681365	0.257057
cg09432775	19	1117453		-0.308219	0.52074	0.553926	-0.196908	0.775697	0.799614		-0.221165	0.567932	0.696964	-0.227681	0.872729	0.794182
cg05919982	19	1117571		0.12262	0.211473	0.562025	-0.274223	0.353352	0.437712		0.169884	0.267561	0.525469	-0.246118	0.407557	0.545919
cg25675027	19	1119071		0.25845	0.54046	0.632505	0.207008	0.709619	0.770503		0.232753	0.6006	0.698361	-0.0927357	0.809679	0.908815
cg00095870	19	1119388		0.0675192	0.19894	0.734312	0.298075	0.354895	0.400967		0.0318585	0.240854	0.894768	0.189279	0.423026	0.654557
cg15257224	19	1119584		0.316325	0.226671	0.162858	0.0321329	0.415185	0.93831		0.320689	0.266441	0.228745	-0.0169925	0.48525	0.972065
cg01235197	19	1119986		0.314379	0.151042	0.0373971	0.146339	0.264455	0.580016		0.359256	0.185802	0.0531702	0.37932	0.330698	0.25137
cg00467278	19	1120191		-0.16354	0.0915112	0.0739198	-0.651447	0.393758	0.0980391		-0.150549	0.0944441	0.110924	-0.801036	0.533036	0.132895
cg24346815	19	1121362		0.397079	0.235659	0.0919945	0.94325	0.477351	0.0481539		0.491016	0.272406	0.0714642	1.06334	0.668894	0.111904
cg19927065	19	1122678		-0.17758	0.316619	0.574891	-0.252101	0.469077	0.590963		-0.354534	0.356088	0.319427	-0.181957	0.575782	0.75199
cg04793164	19	1122940		0.674645	0.259014	0.00919651	0.188279	0.412162	0.64781		0.471718	0.315295	0.134623	0.132364	0.48935	0.786784
cg07573872	19	1126342		0.179332	0.16721	0.283498	0.627293	0.377486	0.0965602		0.273316	0.197524	0.166448	0.893457	0.524302	0.0883643
cg18608055	19	1130866		0.28894	0.315992	0.360512	0.386565	0.563862	0.492987		0.475279	0.363483	0.191019	1.24976	0.762706	0.101299
cg12170787	19	1130965		0.543592	0.411669	0.186682	0.919317	0.79317	0.246439		0.611171	0.46139	0.185295	1.52546	0.949347	0.108086
cg23885932	19	1132294		0.342133	0.472597	0.469101	0.749956	0.558415	0.179269		0.40508	0.499682	0.417552	0.755472	0.601674	0.209255
cg09495643	19	1132313		0.176169	0.238011	0.459195	0.197405	0.358144	0.581504		0.0772206	0.268292	0.773483	0.657805	0.419628	0.116977
cg03178838	19	1132339		0.296329	0.312379	0.342815	0.367632	0.449322	0.413247		0.087655	0.33543	0.793845	0.68721	0.550223	0.211678
cg16238993	19	1132372		-0.318047	0.427042	0.456411	0.231469	0.469272	0.621835		-0.451453	0.466772	0.333454	0.505123	0.536784	0.346696
cg12255995	19	1132537		-0.178647	0.161459	0.26853	0.107478	0.29655	0.717032		-0.298912	0.201004	0.136988	0.377125	0.347528	0.277848
cg07737503	19	1132895		-0.154166	0.172795	0.372292	0.366663	0.333655	0.271798		-0.320976	0.200488	0.109383	0.5496	0.421076	0.191815
cg06572563	19	1132966		-0.0643462	0.229001	0.778721	0.41776	0.391671	0.286149		-0.173526	0.260201	0.504843	0.317779	0.468685	0.497758
cg05032384	19	1138811		0.130247	0.298528	0.66262	-0.88241	0.61891	0.153941		0.239532	0.386758	0.535697	-0.485619	0.760249	0.522977
cg06430102	19	1151960		-0.0230198	0.213221	0.914026	-0.370926	0.454271	0.414198		-0.0254795	0.26571	0.923606	-0.389986	0.493285	0.429183
cg09506661	19	1152022		0.504587	0.406011	0.213944	-0.154566	0.574595	0.787929		0.243032	0.464056	0.600478	-0.673333	0.665495	0.311645
cg04271289	19	1152147		0.346406	0.498681	0.487279	-0.143212	0.698057	0.837449		0.0631358	0.562464	0.910626	-0.0245817	0.808967	0.975759
cg08438705	19	1152189		0.0177236	0.289736	0.951223	-0.685146	0.521625	0.18902		0.217244	0.341898	0.525163	-0.217025	0.693083	0.754182
cg19822716	19	1154276		-0.0444989	0.139994	0.750588	-0.609637	0.329092	0.0639568		0.0188033	0.174206	0.914045	-0.530748	0.398444	0.182843
cg19649900	19	1155030		0.0639321	0.327373	0.845167	-0.235156	0.685847	0.731696		0.225489	0.390525	0.56367	-0.884846	0.829504	0.2861
cg18004847	19	1155056		-0.0304719	0.362908	0.933084	-0.646672	0.717534	0.367459		-0.136549	0.418564	0.744248	-1.75771	0.893239	0.0490923
cg10819238	19	1155184		-0.0640102	0.240737	0.790322	-0.450516	0.475342	0.343246		-0.0537508	0.261015	0.836846	-0.482541	0.621573	0.437558
cg06578434	19	1155225		-0.0155571	0.347194	0.96426	-0.3447	0.605361	0.569077		0.0877228	0.387234	0.820784	-0.682496	0.689928	0.322552
cg23866916	19	1155738		-0.218075	0.365292	0.550516	-0.532704	0.777262	0.493116		0.0625956	0.431545	0.884671	-0.967691	0.956037	0.311447
cg04563863	19	1158119		0.299083	0.172902	0.083669	-0.0170293	0.363421	0.962626		0.150847	0.20346	0.458445	-0.504243	0.462677	0.275784
cg09174123	19	1158139		0.333273	0.122469	0.00650276	0.212224	0.299308	0.478295		0.296148	0.151173	0.0501133	-0.205899	0.469785	0.66118
cg10169108	19	1158359		0.22749	0.193869	0.240628	0.227421	0.318248	0.474854		0.109246	0.223954	0.625689	0.289082	0.392322	0.461215
cg25960854	19	1160184		0.0121135	0.243284	0.960289	-0.278947	0.507203	0.582339		0.158249	0.268901	0.556195	-0.470298	0.626844	0.453096
cg18693051	19	1161800		0.0633548	0.188062	0.736205	-0.00251625	0.42118	0.995233		0.0694758	0.216346	0.74811	-0.420459	0.572327	0.462554
cg09788082	19	1163485		-0.132992	0.182373	0.465858	-0.204581	0.34243	0.550216		-0.10909	0.217132	0.615378	-0.427585	0.502559	0.394872
cg07824663	19	1163804		0.129808	0.16255	0.424537	-0.0520512	0.317444	0.869755		0.0972709	0.200763	0.628027	-0.00767607	0.4249	0.985587
cg27157575	19	1164145		-0.0972571	0.25444	0.702283	0.441289	0.559608	0.430365		-0.139281	0.316856	0.660247	0.717566	0.68804	0.296989
Beta values, standard deviations, and p-values from regression models of M-value of CpG regions and sites in the ABCA7 gene in relation to dementia and Alzheimer's disease. Analyses of the total sample are adjusted for age at blood sample, sex, and relatedness among twins. Co-twin control analyses are adjusted for age at blood sample
